# Supplementary material for: A novel SARS-CoV-2 related coronavirus in bats from Cambodia
Source: Nat Commun. 2021 Nov 9;12:6563. doi: 10.1038/s41467-021-26809-4 (PMC8578604; doi:10.1038/s41467-021-26809-4)
Supplement: Supplementary file 4 — Source Data [file 41467_2021_26809_MOESM4_ESM.xlsx]

## Sheet: Fig2a
CenterPos	RshSTT182-200	RaTG13	RmYN02	RacCS203	CoVZC45	Pangolin/Gd	RpYN06
501	0.94	0.97	0.98	0.93	0.93	0.93	0.98
601	0.94	0.97	0.98	0.93	0.93	0.92	0.98
701	0.93	0.97	0.98	0.92	0.93	0.91	0.98
801	0.93	0.97	0.98	0.92	0.93	0.9	0.98
901	0.93	0.96	0.98	0.91	0.93	0.89	0.98
1001	0.92	0.96	0.98	0.9	0.92	0.88	0.97
1101	0.92	0.96	0.98	0.9	0.92	0.88	0.97
1201	0.93	0.96	0.98	0.91	0.92	0.89	0.96
1301	0.93	0.96	0.98	0.92	0.92	0.89	0.97
1401	0.93	0.95	0.99	0.92	0.91	0.88	0.97
1501	0.92	0.95	0.98	0.92	0.9	0.87	0.96
1601	0.91	0.95	0.98	0.91	0.9	0.87	0.96
1701	0.9	0.94	0.98	0.92	0.89	0.86	0.97
1801	0.89	0.94	0.97	0.92	0.9	0.86	0.97
1901	0.88	0.94	0.97	0.93	0.9	0.86	0.97
2001	0.86	0.94	0.97	0.93	0.91	0.87	0.96
2101	0.86	0.95	0.96	0.94	0.91	0.87	0.97
2201	0.84	0.94	0.96	0.94	0.92	0.86	0.96
2301	0.84	0.94	0.96	0.94	0.92	0.86	0.96
2401	0.83	0.95	0.95	0.95	0.93	0.85	0.95
2501	0.83	0.95	0.95	0.96	0.94	0.86	0.96
2601	0.85	0.95	0.95	0.96	0.93	0.86	0.95
2701	0.85	0.96	0.95	0.96	0.93	0.87	0.95
2801	0.87	0.95	0.95	0.95	0.91	0.84	0.95
2901	0.88	0.95	0.95	0.94	0.88	0.82	0.94
3001	0.9	0.95	0.95	0.95	0.87	0.83	0.95
3101	0.92	0.94	0.96	0.93	0.86	0.83	0.95
3201	0.93	0.94	0.96	0.92	0.85	0.82	0.96
3301	0.93	0.93	0.97	0.92	0.84	0.81	0.96
3401	0.94	0.94	0.97	0.92	0.84	0.81	0.96
3501	0.95	0.94	0.97	0.9	0.83	0.8	0.96
3601	0.94	0.94	0.97	0.9	0.83	0.8	0.96
3701	0.94	0.94	0.97	0.9	0.83	0.8	0.95
3801	0.94	0.95	0.97	0.91	0.86	0.82	0.96
3901	0.94	0.94	0.97	0.92	0.89	0.83	0.96
4001	0.94	0.95	0.97	0.92	0.89	0.83	0.96
4101	0.93	0.95	0.96	0.93	0.89	0.84	0.96
4201	0.93	0.95	0.96	0.94	0.9	0.84	0.95
4301	0.92	0.96	0.95	0.94	0.9	0.85	0.95
4401	0.92	0.96	0.95	0.94	0.9	0.85	0.96
4501	0.9	0.96	0.95	0.95	0.9	0.85	0.95
4601	0.89	0.96	0.94	0.95	0.91	0.84	0.96
4701	0.89	0.96	0.95	0.96	0.92	0.85	0.96
4801	0.87	0.96	0.95	0.95	0.92	0.86	0.96
4901	0.87	0.96	0.95	0.94	0.92	0.87	0.96
5001	0.86	0.96	0.94	0.92	0.91	0.87	0.95
5101	0.86	0.96	0.95	0.91	0.92	0.86	0.95
5201	0.85	0.96	0.95	0.9	0.92	0.87	0.96
5301	0.85	0.95	0.95	0.89	0.93	0.87	0.96
5401	0.84	0.96	0.95	0.89	0.92	0.86	0.96
5501	0.86	0.96	0.95	0.89	0.92	0.88	0.95
5601	0.87	0.96	0.95	0.88	0.92	0.89	0.95
5701	0.88	0.95	0.95	0.88	0.91	0.89	0.95
5801	0.89	0.95	0.95	0.88	0.91	0.89	0.95
5901	0.9	0.95	0.95	0.87	0.91	0.89	0.95
6001	0.9	0.95	0.96	0.88	0.91	0.89	0.96
6101	0.91	0.95	0.96	0.88	0.91	0.89	0.96
6201	0.92	0.96	0.96	0.89	0.91	0.89	0.96
6301	0.93	0.95	0.96	0.9	0.9	0.9	0.96
6401	0.93	0.95	0.96	0.9	0.91	0.9	0.96
6501	0.94	0.96	0.96	0.9	0.91	0.9	0.96
6601	0.94	0.95	0.97	0.9	0.91	0.9	0.97
6701	0.92	0.96	0.97	0.9	0.92	0.9	0.97
6801	0.92	0.96	0.97	0.9	0.92	0.91	0.97
6901	0.92	0.96	0.97	0.9	0.93	0.91	0.98
7001	0.93	0.96	0.97	0.91	0.93	0.91	0.98
7101	0.92	0.96	0.97	0.92	0.94	0.92	0.98
7201	0.91	0.97	0.97	0.92	0.94	0.92	0.98
7301	0.92	0.97	0.98	0.92	0.95	0.92	0.98
7401	0.92	0.97	0.98	0.92	0.95	0.91	0.98
7501	0.93	0.97	0.98	0.92	0.96	0.9	0.98
7601	0.93	0.97	0.98	0.92	0.95	0.9	0.98
7701	0.95	0.98	0.98	0.94	0.95	0.9	0.98
7801	0.96	0.98	0.98	0.94	0.95	0.9	0.98
7901	0.96	0.98	0.98	0.95	0.95	0.9	0.98
8001	0.96	0.98	0.98	0.95	0.94	0.89	0.98
8101	0.97	0.97	0.98	0.95	0.94	0.89	0.98
8201	0.98	0.97	0.99	0.94	0.93	0.88	0.99
8301	0.97	0.97	0.98	0.94	0.93	0.89	0.98
8401	0.97	0.97	0.98	0.94	0.92	0.9	0.98
8501	0.98	0.97	0.98	0.93	0.91	0.9	0.98
8601	0.98	0.97	0.98	0.93	0.9	0.9	0.98
8701	0.98	0.97	0.98	0.92	0.9	0.9	0.98
8801	0.98	0.97	0.98	0.91	0.9	0.89	0.98
8901	0.98	0.97	0.97	0.9	0.89	0.89	0.98
9001	0.98	0.96	0.97	0.89	0.9	0.89	0.98
9101	0.98	0.97	0.97	0.89	0.89	0.89	0.98
9201	0.98	0.97	0.97	0.89	0.91	0.9	0.98
9301	0.98	0.97	0.97	0.9	0.9	0.9	0.98
9401	0.98	0.96	0.97	0.9	0.9	0.9	0.98
9501	0.98	0.95	0.97	0.91	0.91	0.9	0.99
9601	0.97	0.95	0.97	0.9	0.91	0.89	0.99
9701	0.97	0.95	0.97	0.91	0.91	0.9	0.99
9801	0.97	0.95	0.98	0.92	0.91	0.9	0.99
9901	0.97	0.94	0.98	0.93	0.91	0.91	0.99
10001	0.97	0.94	0.98	0.93	0.91	0.91	0.99
10101	0.97	0.94	0.97	0.93	0.91	0.91	0.99
10201	0.96	0.94	0.97	0.94	0.91	0.91	0.98
10301	0.97	0.94	0.97	0.94	0.9	0.91	0.98
10401	0.97	0.95	0.97	0.94	0.9	0.92	0.98
10501	0.97	0.95	0.97	0.95	0.91	0.92	0.98
10601	0.97	0.96	0.97	0.96	0.91	0.93	0.98
10701	0.97	0.96	0.97	0.96	0.91	0.93	0.98
10801	0.97	0.96	0.97	0.96	0.92	0.92	0.98
10901	0.96	0.96	0.96	0.96	0.92	0.93	0.98
11001	0.97	0.97	0.96	0.96	0.92	0.93	0.98
11101	0.97	0.97	0.97	0.97	0.93	0.93	0.98
11201	0.97	0.97	0.97	0.97	0.93	0.94	0.98
11301	0.97	0.97	0.97	0.97	0.93	0.94	0.98
11401	0.97	0.96	0.96	0.97	0.92	0.93	0.97
11501	0.97	0.96	0.96	0.97	0.91	0.92	0.97
11601	0.97	0.96	0.96	0.97	0.9	0.92	0.97
11701	0.97	0.96	0.96	0.97	0.88	0.93	0.97
11801	0.97	0.97	0.97	0.97	0.88	0.93	0.97
11901	0.98	0.97	0.97	0.97	0.87	0.93	0.97
12001	0.98	0.97	0.97	0.97	0.87	0.94	0.97
12101	0.97	0.97	0.97	0.97	0.85	0.93	0.97
12201	0.98	0.97	0.97	0.97	0.83	0.92	0.97
12301	0.98	0.97	0.97	0.98	0.83	0.92	0.98
12401	0.98	0.98	0.98	0.97	0.83	0.92	0.98
12501	0.98	0.98	0.98	0.97	0.84	0.92	0.98
12601	0.98	0.98	0.99	0.98	0.85	0.91	0.98
12701	0.98	0.98	0.99	0.98	0.86	0.91	0.98
12801	0.97	0.98	0.99	0.98	0.86	0.91	0.98
12901	0.97	0.98	0.99	0.99	0.86	0.91	0.98
13001	0.97	0.98	0.99	0.98	0.86	0.92	0.98
13101	0.97	0.99	0.99	0.99	0.87	0.92	0.98
13201	0.97	0.98	0.99	0.99	0.88	0.93	0.98
13301	0.97	0.98	0.99	0.98	0.87	0.92	0.98
13401	0.97	0.98	1	0.98	0.88	0.94	0.99
13501	0.97	0.98	1	0.99	0.87	0.93	0.99
13601	0.97	0.98	1	0.98	0.86	0.95	0.99
13701	0.97	0.98	1	0.98	0.85	0.95	0.99
13801	0.97	0.97	1	0.98	0.83	0.95	0.99
13901	0.97	0.97	0.99	0.98	0.82	0.94	0.99
14001	0.97	0.97	0.99	0.98	0.81	0.94	0.99
14101	0.97	0.97	0.99	0.98	0.81	0.93	0.99
14201	0.97	0.97	0.99	0.98	0.79	0.93	0.98
14301	0.96	0.97	0.99	0.98	0.82	0.92	0.98
14401	0.96	0.97	0.99	0.98	0.82	0.91	0.98
14501	0.97	0.98	0.98	0.98	0.83	0.91	0.98
14601	0.97	0.98	0.98	0.98	0.84	0.9	0.98
14701	0.97	0.98	0.99	0.98	0.86	0.89	0.99
14801	0.98	0.99	0.98	0.98	0.89	0.87	0.99
14901	0.97	0.98	0.98	0.98	0.9	0.87	0.98
15001	0.97	0.98	0.98	0.97	0.9	0.86	0.98
15101	0.98	0.98	0.98	0.97	0.9	0.87	0.98
15201	0.98	0.98	0.98	0.97	0.91	0.86	0.98
15301	0.98	0.98	0.98	0.96	0.9	0.87	0.99
15401	0.97	0.98	0.98	0.96	0.88	0.88	0.98
15501	0.97	0.98	0.98	0.96	0.88	0.89	0.98
15601	0.97	0.98	0.97	0.95	0.88	0.89	0.98
15701	0.97	0.97	0.97	0.95	0.86	0.9	0.98
15801	0.97	0.97	0.97	0.94	0.85	0.92	0.98
15901	0.97	0.98	0.98	0.95	0.83	0.92	0.98
16001	0.97	0.98	0.98	0.95	0.83	0.93	0.98
16101	0.97	0.98	0.97	0.95	0.83	0.93	0.98
16201	0.97	0.98	0.97	0.95	0.82	0.93	0.97
16301	0.97	0.98	0.97	0.95	0.83	0.91	0.97
16401	0.98	0.98	0.97	0.96	0.84	0.91	0.97
16501	0.97	0.98	0.97	0.95	0.83	0.9	0.97
16601	0.98	0.98	0.97	0.96	0.84	0.91	0.98
16701	0.98	0.98	0.97	0.97	0.85	0.91	0.97
16801	0.98	0.98	0.97	0.98	0.86	0.91	0.97
16901	0.98	0.98	0.97	0.98	0.88	0.92	0.97
17001	0.98	0.98	0.97	0.97	0.88	0.91	0.97
17101	0.98	0.98	0.98	0.98	0.88	0.91	0.97
17201	0.98	0.98	0.98	0.98	0.9	0.91	0.97
17301	0.98	0.98	0.98	0.98	0.89	0.92	0.97
17401	0.98	0.98	0.98	0.98	0.89	0.92	0.97
17501	0.98	0.98	0.98	0.98	0.89	0.92	0.97
17601	0.98	0.98	0.98	0.98	0.88	0.93	0.97
17701	0.98	0.98	0.98	0.98	0.87	0.92	0.98
17801	0.98	0.98	0.98	0.97	0.86	0.92	0.98
17901	0.97	0.97	0.97	0.97	0.86	0.92	0.98
18001	0.97	0.97	0.97	0.97	0.85	0.91	0.98
18101	0.97	0.97	0.97	0.96	0.83	0.91	0.98
18201	0.97	0.96	0.97	0.96	0.82	0.9	0.98
18301	0.97	0.96	0.97	0.96	0.81	0.9	0.98
18401	0.96	0.96	0.97	0.96	0.8	0.89	0.98
18501	0.96	0.96	0.97	0.96	0.8	0.89	0.98
18601	0.96	0.96	0.98	0.95	0.8	0.87	0.98
18701	0.96	0.97	0.98	0.96	0.8	0.87	0.98
18801	0.96	0.97	0.98	0.95	0.79	0.87	0.97
18901	0.96	0.97	0.98	0.96	0.79	0.86	0.97
19001	0.97	0.98	0.98	0.97	0.79	0.85	0.97
19101	0.97	0.98	0.98	0.97	0.8	0.86	0.97
19201	0.96	0.98	0.98	0.97	0.8	0.87	0.97
19301	0.96	0.98	0.98	0.97	0.81	0.88	0.96
19401	0.96	0.98	0.98	0.96	0.81	0.89	0.96
19501	0.95	0.98	0.97	0.96	0.81	0.89	0.97
19601	0.95	0.98	0.97	0.96	0.81	0.89	0.97
19701	0.95	0.98	0.97	0.95	0.8	0.89	0.97
19801	0.95	0.97	0.97	0.95	0.8	0.9	0.97
19901	0.95	0.97	0.97	0.95	0.79	0.92	0.97
20001	0.94	0.96	0.97	0.94	0.78	0.92	0.97
20101	0.93	0.96	0.98	0.93	0.78	0.91	0.97
20201	0.93	0.96	0.98	0.93	0.79	0.91	0.98
20301	0.93	0.96	0.98	0.93	0.8	0.91	0.98
20401	0.94	0.96	0.98	0.93	0.81	0.91	0.98
20501	0.92	0.96	0.99	0.92	0.81	0.91	0.97
20601	0.92	0.96	0.99	0.92	0.82	0.92	0.96
20701	0.92	0.96	0.98	0.92	0.84	0.92	0.96
20801	0.92	0.96	0.98	0.91	0.85	0.92	0.96
20901	0.92	0.95	0.97	0.91	0.86	0.91	0.95
21001	0.92	0.95	0.97	0.92	0.88	0.92	0.95
21101	0.91	0.95	0.95	0.91	0.88	0.92	0.94
21201	0.89	0.96	0.91	0.88	0.87	0.9	0.92
21301	0.84	0.95	0.84	0.81	0.83	0.86	0.87
21401	0.79	0.94	0.77	0.75	0.79	0.83	0.83
21501	0.77	0.94	0.72	0.71	0.76	0.81	0.79
21601	0.72	0.94	0.63	0.63	0.74	0.77	0.76
21701	0.65	0.94	0.56	0.55	0.69	0.72	0.71
21801	0.59	0.94	0.44	0.46	0.64	0.67	0.65
21901	0.5	0.95	0.31	0.32	0.61	0.63	0.6
22001	0.41	0.95	0.2	0.21	0.59	0.6	0.57
22101	0.4	0.94	0.13	0.15	0.56	0.59	0.55
22201	0.43	0.93	0.17	0.18	0.56	0.61	0.53
22301	0.51	0.94	0.26	0.28	0.58	0.67	0.56
22401	0.53	0.94	0.33	0.33	0.61	0.7	0.58
22501	0.54	0.9	0.31	0.3	0.58	0.72	0.55
22601	0.6	0.9	0.37	0.36	0.57	0.74	0.54
22701	0.66	0.89	0.42	0.42	0.59	0.79	0.56
22801	0.69	0.9	0.48	0.47	0.63	0.83	0.61
22901	0.73	0.89	0.53	0.52	0.65	0.87	0.63
23001	0.78	0.89	0.56	0.55	0.64	0.88	0.63
23101	0.8	0.89	0.56	0.54	0.62	0.88	0.6
23201	0.82	0.89	0.58	0.56	0.63	0.89	0.62
23301	0.82	0.89	0.6	0.58	0.65	0.89	0.64
23401	0.84	0.9	0.62	0.6	0.67	0.9	0.67
23501	0.87	0.93	0.66	0.64	0.72	0.91	0.72
23601	0.88	0.93	0.69	0.67	0.75	0.92	0.74
23701	0.89	0.94	0.69	0.67	0.75	0.91	0.75
23801	0.91	0.94	0.73	0.72	0.76	0.91	0.76
23901	0.92	0.94	0.78	0.76	0.77	0.91	0.77
24001	0.91	0.94	0.81	0.79	0.78	0.91	0.79
24101	0.91	0.95	0.85	0.82	0.82	0.91	0.83
24201	0.91	0.95	0.87	0.85	0.84	0.9	0.86
24301	0.91	0.95	0.89	0.87	0.84	0.9	0.88
24401	0.91	0.96	0.9	0.88	0.85	0.9	0.89
24501	0.91	0.95	0.92	0.9	0.85	0.9	0.9
24601	0.91	0.95	0.93	0.91	0.86	0.89	0.91
24701	0.92	0.95	0.96	0.92	0.87	0.89	0.93
24801	0.93	0.95	0.96	0.91	0.87	0.9	0.94
24901	0.93	0.95	0.96	0.92	0.88	0.9	0.95
25001	0.94	0.96	0.96	0.93	0.88	0.91	0.96
25101	0.95	0.95	0.96	0.92	0.87	0.91	0.95
25201	0.95	0.95	0.96	0.91	0.86	0.91	0.95
25301	0.95	0.94	0.96	0.91	0.86	0.92	0.95
25401	0.95	0.95	0.97	0.91	0.86	0.92	0.95
25501	0.95	0.96	0.97	0.9	0.85	0.92	0.96
25601	0.95	0.96	0.97	0.91	0.86	0.92	0.96
25701	0.95	0.97	0.97	0.92	0.88	0.93	0.96
25801	0.95	0.97	0.97	0.93	0.89	0.94	0.97
25901	0.95	0.97	0.97	0.93	0.9	0.94	0.97
26001	0.95	0.97	0.97	0.93	0.9	0.94	0.97
26101	0.95	0.98	0.97	0.94	0.91	0.95	0.97
26201	0.95	0.98	0.97	0.95	0.93	0.95	0.97
26301	0.95	0.98	0.97	0.95	0.94	0.95	0.97
26401	0.95	0.97	0.96	0.94	0.94	0.95	0.96
26501	0.96	0.97	0.97	0.95	0.95	0.95	0.96
26601	0.96	0.97	0.96	0.96	0.95	0.95	0.96
26701	0.96	0.97	0.96	0.96	0.95	0.95	0.96
26801	0.96	0.97	0.96	0.96	0.95	0.95	0.96
26901	0.95	0.97	0.96	0.95	0.94	0.94	0.95
27001	0.96	0.96	0.96	0.94	0.93	0.94	0.96
27101	0.96	0.96	0.96	0.94	0.93	0.94	0.96
27201	0.96	0.96	0.96	0.94	0.92	0.94	0.96
27301	0.96	0.97	0.96	0.94	0.92	0.93	0.96
27401	0.97	0.97	0.94	0.94	0.92	0.94	0.97
27501	0.97	0.97	0.88	0.93	0.92	0.94	0.96
27601	0.94	0.94	0.82	0.9	0.88	0.9	0.94
27701	0.93	0.94	0.75	0.89	0.87	0.89	0.94
27801	0.93	0.94	0.7	0.89	0.87	0.9	0.94
27901	0.92	0.94	0.7	0.89	0.86	0.9	0.94
28001	0.92	0.94	0.7	0.89	0.86	0.9	0.94
28101	0.91	0.94	0.7	0.89	0.86	0.91	0.94
28201	0.91	0.95	0.71	0.89	0.87	0.91	0.95
28301	0.92	0.95	0.72	0.9	0.88	0.92	0.95
28401	0.91	0.95	0.76	0.9	0.88	0.92	0.95
28501	0.91	0.95	0.83	0.92	0.89	0.93	0.95
28601	0.93	0.97	0.89	0.94	0.91	0.96	0.98
28701	0.94	0.97	0.94	0.94	0.91	0.96	0.98
28801	0.94	0.97	0.97	0.93	0.91	0.96	0.98
28901	0.95	0.97	0.97	0.93	0.91	0.96	0.98
29001	0.95	0.97	0.98	0.93	0.92	0.96	0.98
29101	0.95	0.97	0.98	0.94	0.92	0.96	0.98
29201	0.95	0.97	0.98	0.94	0.92	0.96	0.98
29301	0.95	0.97	0.98	0.94	0.91	0.96	0.98

## Sheet: Fig 3cd
panel c
RshACE2	hACE2	Empty Vector
64307	2156	329
79536	1410	112
75568	348	224
61714	100	124
Panel d
RshACE2	hACE2	Empty Vector
17706	42314	2548
14100	41767	2732
21021	58944	696
14872	49132	992
